# Supplementary material for: Autosomal Recessive Bestrophinopathy: Clinical Features, Natural History, and Genetic Findings in Preparation for Clinical Trials
Source: Ophthalmology. 2021 May;128(5):706–18. doi: 10.1016/j.ophtha.2020.10.006 (PMC8062850; doi:10.1016/j.ophtha.2020.10.006)
Supplement: Table S1 [file mmc1.xls]

## Sheet: ARB Supplemental Table 1
HGVSc	Patient identifer	Novel	Predicted effect on protein	Variant class	b38_variant_id	b37_variant_id	gnomad alle frequency	Pubmed identifiers	ACMG classification	CADD pathogenicity score
c.-29+1G>T	3,3,4		splicing	splicing	11-61950428-G-T	11-61717900-G-T	0	28041643;23290749	Pathogenic	23
c.1014G>A	4	Yes	p.Trp338Ter	PTV	11-61959957-G-A	11-61727429-G-A	0		Pathogenic	37
c.102C>T	1,2		p.Gly34Gly	missense	11-61951908-C-T	11-61719380-C-T	1.2e-05	21203346	VUS	15.72
c.1038dupC	11,25	Yes	p.Tyr347LeufsTer54	PTV	11-61959981-CT-T	11-61727453-CT-T	suspect		Likely pathogenic	28.2
c.1066C>T	15,16,18		p.Arg356Ter	PTV	11-61960009-C-T	11-61727481-C-T	4.09e-06		Pathogenic	36
c.107_118delAGTACGAGAACC	10,10		p.Gln36_Asn39del	deletion	11-61955757-CAGTACGAGAACC-C	11-61723228-CAGTACGAGAACC-C	0	28041643 = same patient	Likely pathogenic	22.8
c.122T>C	6,7,22		p.Leu41Pro	missense	11-61951928-T-C	11-61719400-T-C	1.99e-05	18179881	VUS	13.77
c.1470_1471delCA	2		p.His490GlnfsTer24	PTV	11-61962621-TCA-T	11-61730093-TCA-T	1.99e-05	10331951	VUS	23.8
c.169G>T	24		p.Glu57Ter	PTV	11-61955123-G-T	11-61722595-G-T	3.98e-06		Pathogenic	13.46
c.278G>A	23	Yes	p.Trp93Ter	PTV	11-61955748-G-A	11-61723220-G-A	0		Pathogenic	37
c.291C>G	22	Yes	p.Tyr97Ter	PTV	11-61955761-C-G	11-61723233-C-G	0		Pathogenic	35
c.29C>T	21		p.Ala10Val	missense	11-61951835-C-T	11-61719307-C-T	0	Retina International submission	Likely pathogenic	22.6
c.418C>G	5,5,27,27		p.Leu140Val	missense	11-61955888-C-G	11-61723360-C-G	3.33e-05	19853238	Likely pathogenic	24.4
c.421C>A	25	Yes	p.Arg141Ser	missense	11-61955891-C-A	11-61723363-C-A	0		VUS	35
c.422G>A	7,12,21,28		p.Arg141His	missense	11-61955892-G-A	11-61723364-G-A	0.0005214	10854112;16754206;18179881;21192766;21273940;21330666;21825197	VUS	34
c.454C>G	6,8		p.Pro152Ala	missense	11-61955924-C-G	11-61723396-C-G	2.74e-05	18179881	VUS	27.9
c.468C>G	17,17	Yes	p.His156Gln	missense	11-61955938-C-G	11-61723410-C-G	0		VUS	27.1
c.475C>T	12		p.Gln159Ter	PTV	11-61955945-C-T	11-61723417-C-T	1.39e-05		Pathogenic	36
c.530C>T	24		p.Pro177Leu	missense	11-61956892-C-T	11-61724364-C-T	3.98e-06		VUS	28.9
c.533A>C	11	Yes	p.His178Pro	missense	11-61956895-A-C	11-61724367-A-C	0		VUS	25.6
c.550C>T	16	Yes	p.Pro184Ser	missense	11-61956912-C-T	11-61724384-C-T	0		VUS	32
c.572T>C	1		p.Leu191Pro	missense	11-61956934-T-C	11-61724406-T-C	3.98e-06		VUS	28.9
c.584C>T	8,14		p.Ala195Val	missense	11-61956946-C-T	11-61724418-C-T	0.0002625	25741868;21330666;10788642	VUS	33
c.598C>T	9,9		p.Arg200Ter	PTV	11-61956960-C-T	11-61724432-C-T	1.19e-05	18179881	Pathogenic	38
c.602T>C	18,20		p.Ile201Thr	missense	11-61956964-T-C	11-61724436-T-C	6.76e-05	24033266;25714468;21273940;10798642;17110374;22183385;22422030;24328569;26333019	VUS	27.1
c.636+1G>C	13,13		splicing	splicing	11-61956999-G-C	11-61724471-G-C	0	Retina International submission	Pathogenic	25.1
c.728C>A	26,26	Yes	p.Ala243Glu	missense	11-61958159-C-A	11-61725631-C-A	0		Likely pathogenic	33
c.74G>A	23		p.Arg25Gln	missense	11-61951880-G-A	11-61719352-G-A	0	Retina International submission	Likely pathogenic	20.6
c.839A>C	28		p.Gln280Pro	missense	11-61958270-A-C	11-61725742-A-C	3.98e-06		VUS	24.6
c.974T>C	14,20		p.Met325Thr	missense	11-61959917-T-C	11-61727389-T-C	4.8e-05	18179881	Pathogenic	23.5
exon 1 to 2 deletion	15	Yes		deletion
